# Supplementary material for: Preferential Geographic Distribution Pattern of Abiotic Stress Tolerant Rice
Source: Rice (N Y). 2018 Feb 8;11:10. doi: 10.1186/s12284-018-0202-9 (PMC5805671; doi:10.1186/s12284-018-0202-9)
Supplement: Supplementary file 4 — List of abiotic stress tolerant rice accessions. (XLS 110 kb) [file 12284_2018_202_MOESM4_ESM.xls]

## Sheet: Additional file 4 Table S1
Additional file 4: Table S1 Varietal group/subpopulation of highly tolerant rice aceesions
	Highly salt tolerant rice accessions
Serial no	IRGC acc. no	Variety name	Country of origin	Varietal group/subpopulation (based on)
				Morphology	Isozyme	SNPs
1	4154	TAANGTEIKPAN	MYANMAR	Indica	I
2	18035	KUATIH SERAI	INDONESIA	Indica	I
3	24739	KUATIK SERAI RENDAH	INDONESIA	Indica	I
4	24788	PULUT DAENG MARAKKA	INDONESIA	Indica	I
5	25457	MERAK	INDONESIA	Indica
6	26569	BINNI DHAN	BANGLADESH	Indica	I
7	26571	BIRON	BANGLADESH	Indica
8	26576	BORA DHAN	BANGLADESH	Indica
9	26577	BORA DUDH KALAM	BANGLADESH	Indica
10	26580	BOWAL DOH	BANGLADESH	Indica
11	26581	BUCHI	BANGLADESH	Indica
12	26582	BUCHI 2	BANGLADESH	Indica
13	26583	BURA HORIN	BANGLADESH	Indica
14	26586	CHANDNA GOTOK	BANGLADESH	Indica
15	26592	CHINI SAGAR	BANGLADESH	Indica
16	26594	CHINI SOKKOR	BANGLADESH	Indica
17	26595	CHOIA MORA	BANGLADESH	Indica
18	26596	DEMSHI	BANGLADESH	Indica
19	26599	DEPA 2	BANGLADESH	Indica
20	26600	DEPA DHAN	BANGLADESH	Indica
21	26601	DINGA MANIK	BANGLADESH	Indica
22	26602	DHARGA SAIL	BANGLADESH	Indica
23	26603	DHOLA DEPA	BANGLADESH	Indica
24	26610	DUDRAJ	BANGLADESH	Indica
25	26615	GACHIA	BANGLADESH	Indica
26	26622	GIA DHAN	BANGLADESH	Indica
27	26633	GURDOI	BANGLADESH	Indica		jap
28	26709	LAL BUCHI	BANGLADESH	Indica
29	26723	MALA KUTA	BANGLADESH	Indica
30	26729	MI-PAJANG	BANGLADESH	Indica
31	26736	MOISHABIDA	BANGLADESH	Indica
	Highly cold tolerant rice accessions
Serial no	IRGC acc. no	Variety name	Country of origin	Varietal group/subpopulation (based on)
				Morphology	Isozyme	SNPs
1	132	NATO	UNITED STATES	Indica		trop
2	137	SUNBONNET	UNITED STATES	Indica		trop
3	244	FUJISAKA 5	JAPAN
4	599	MALAGKIT SONGSONG	PHILIPPINES	Indica	VI
5	1793	BLUE ROSE 41	UNITED STATES	Japonica
6	2524	SOMEWAKE	JAPAN	Japonica
7	2599	HIRAYAMA	JAPAN	Japonica
8	3290	AGULHA	BRAZIL	Japonica
9	3294	IAC1	BRAZIL	Indica
10	3313	BRAZIL (PI 37854)	BRAZIL	Japonica
11	3488	GLUTINOUS (CHINA)	CHINA	Indica
12	4080	PR304	UNITED STATES	Indica
13	4160	NAHDA	EGYPT	Japonica
14	6040	ADT16	INDIA	Indica
15	6412	ADT14	INDIA	Indica
16	6428	HBJ BORO 8	BANGLADESH	Indica
17	6443	HBJ BORO 2	BANGLADESH	Indica
18	6454	BANTIA	LIBERIA	Javanica
19	6464	TRES MESES	BRAZIL	Indica		trop
20	6720	TRES MESES	BRAZIL	Indica
21	6742	B 572 A 1-6-13 & 14	UNITED STATES	Indica
22	7476	C 6583	VIETNAM	Indica	I
23	9466	AMARELAO(IRGA)	BRAZIL	Indica
24	10279	NILO 48 A	EL SALVADOR	Indica
25	10280	NILO 48	EL SALVADOR	Indica
26	10445	SHINCHIKU-MOCHI-IKU 42	TAIWAN	Indica	VI
27	10463	TAICHU MOCHI 61	TAIWAN	Indica
28	10603	SATHI	INDIA	Indica
29	10619	AP430	INDIA	Indica
30	10646	BULULRAN SILANG	PHILIPPINES	Indica	VI
31	11336	OS6	ZAIRE	Indica
32	11337	KULU	AUSTRALIA	Indica		trop
33	11816	THANGONE	LAOS	Javanica	VI	subtrop
34	11933	HABIGANJ AMON 2	BANGLADESH	Indica	II
35	12172	ARC 6000	INDIA	Indica		aus-1
36	12263	ARC 6240	INDIA	Indica		aus-admix
37	12870	HUNGARIAN 1	SUDAN	Indica
38	13382	JP5	UNKNOWN	Indica
39	13589	HERET LEGOK	INDONESIA	Indica	I
40	13592	MITAK	INDONESIA	Indica	I
41	14781	MADHUKAR	INDIA	Indica
42	17002	LUA BOI TRANG	VIETNAM	Indica	I
43	17009	NEP LUN	VIETNAM	Japonica	VI
44	17366	CAMOR	INDONESIA	Javanica
45	17513	DJAWA SENDANG	INDONESIA	Indica
46	19293	COLOMBIA 1	COLOMBIA	Indica		admixed-japonica
47	19647	IAC5100	BRAZIL	Indica
48	26311	BHORO NEPA	BANGLADESH	Indica
49	26334	DOL KOCHU 2	BANGLADESH	Indica
50	26527	SHULI 2	BANGLADESH	Indica
51	26929	INAYAYEN	PHILIPPINES	Indica
52	27285	PAE NGGANDOSIO	INDONESIA	Indica
53	27286	PAE NGGORUMBA	INDONESIA	Indica
54	27341	PALE ANGGA	INDONESIA	Indica
55	27509	BARAN BORO	BANGLADESH	Indica		aus
56	27576	PHUL DUMRA	BANGLADESH	Indica	II	aus-admix
57	28616	URARKARUPPAN	SRI LANKA	Indica
58	29320	DHALIBORO 476	BANGLADESH	Indica
59	29321	GASMAL 11-3	BANGLADESH	Indica
60	29324	GASMAL 72-1	BANGLADESH	Indica
61	29325	GASMAL 89	BANGLADESH	Indica
62	29327	GASMAL 110-2	BANGLADESH	Indica
63	29349	GASMAL 735	BANGLADESH	Indica
64	29350	GASMAL 739	BANGLADESH	Indica
65	29396	RATA 323	BANGLADESH	Indica
66	29872	NEP HOA VANG	VIETNAM	Indica		japx
67	32243	NEP THAP	VIETNAM	Javanica
68	32249	NEP VUON	VIETNAM	Javanica
69	33091	HAWBALI	MYANMAR	Javanica
70	40748	NEP HOA VANG	VIETNAM	Intermediate(hybrid)	VI	japx
71	47531	NEP CAI HAI DUONG	VIETNAM	Indica	0
72	53403	BAO-JING 3	CHINA	Japonica
73	56082	KHAU LA	VIETNAM	Javanica	VI
74	56088	KHAU NGUA	VIETNAM	Indica	VI
75	56102	NEP DOC	VIETNAM	Indica	VI
76	57541	CUOM	VIETNAM	Indica	I
77	60729	HOA VANG THAI BINH	VIETNAM	Japonica	VI
78	61471	WACEE	LIBERIA	Indica
79	61472	YETIGBI	LIBERIA	Indica
80	63119	BAIHIWAY GBAYAWGI	LIBERIA	Javanica
81	63120	BAIHIWAY WILLINGI	LIBERIA	Indica
	Highly alkali tolerant rice accessions
Serial no	IRGC acc. no	Variety name	Country of origin	Varietal group/subpopulation (based on)
				Morphology	Isozyme	SNPs
1	53	AC440	TAIWAN	Indica	I
2	203	CADUNG KET LO	VIETNAM	Indica
3	713	HR35	INDIA	Indica
4	2160	BANTO	SOUTH KOREA	Indica
5	3080	NABATAT ASMAR	EGYPT	Japonica
6	3084	AGAMI MONT 1	EGYPT	Japonica
7	3356	BERLIN	COSTA RICA	Indica
8	5868	DOC PHUNG LUN A R 16	VIETNAM	Indica
9	6451	MUSHKAN 7	BANGLADESH	Indica
10	7919	MTU9	INDIA	Indica
11	8935	UVARKARUPAN	SRI LANKA	Indica
12	9027	BASMATI C 622	PAKISTANISTAN	Indica
13	10579		PAKISTANISTAN	Intermediate(hybrid)
14	14619	BALI	INDONESIA	Indica
15	15794	60-283	GUYANA	Indica
16	17197	BALI	INDONESIA
17	18256	MENUR	INDONESIA	Indica	I
18	18396	PADI RAMBAI	INDONESIA	Indica	I
19	19667	A 52-20-1-1	SRI LANKA	Intermediate(hybrid)
20	19683	JAVA	PORTUGAL	Indica
21	22708	BENISAIL	INDIA	Indica
22	22709	GETU	INDIA	Japonica
23	24163	BD2	AFRICA	Indica
24	25196	HITAM	INDONESIA	Javanica
25	25268	PURI	INDONESIA	Indica
26	25615	PULUT RAWANG	INDONESIA	Indica
27	26287	ASHAM BAR	BANGLADESH	Indica
28	26293	BAIS MOTI	BANGLADESH	Indica
29	26328	DEPU SAIL	BANGLADESH	Indica
30	26355	JOALBANGA	BANGLADESH	Indica	I
31	26358	JOL KUMARI	BANGLADESH	Indica
32	26405	MUTONGA	BANGLADESH	Indica
33	26459	GOCHI	BANGLADESH	Indica
34	26477	JHORA	BANGLADESH	Indica	I
35	26490	KARTIK BALAM	BANGLADESH	Indica	I
36	26507	MOISH MIRA	BANGLADESH	Indica	I
37	26539	BABU SAIL	BANGLADESH	Indica	I
38	26541	BAISH BINNI	BANGLADESH	Indica
39	26543	BALAM 2	BANGLADESH	Indica
40	26544	BALAM BRITTA	BANGLADESH	Indica
41	26545	BALAN	BANGLADESH	Indica
42	26549	BANGAL DHARI	BANGLADESH	Indica
43	26550	BAN KOLOM	BANGLADESH	Indica
44	26551	BANSH PHUL	BANGLADESH	Indica
45	26554	BAS KOLOM	BANGLADESH	Indica
46	26555	BATRAJ	BANGLADESH	Indica
47	26564	BIHARI SAIL	BANGLADESH	Indica	I
48	26565	BILAT KOLOM	BANGLADESH	Indica
49	26574	BOKUL SAIL	BANGLADESH	Indica
50	26591	CHINI ATOB 3	BANGLADESH	Indica
51	26592	CHINI SAGAR	BANGLADESH	Indica
52	26593	CHINI SAICKOR	BANGLADESH	Indica
53	26595	CHOIA MORA	BANGLADESH	Indica
54	26603	DHOLA DEPA	BANGLADESH	Indica
55	26606	DHUNCHIKON	BANGLADESH	Indica
56	26607	DOLA GOCHA	BANGLADESH	Indica	I
57	26609	DUDHSAR	BANGLADESH	Indica		admix
58	26616	GAINJA	BANGLADESH	Indica	I
59	26620	GANJIA 3	BANGLADESH	Indica
60	26621	GAJIA	BANGLADESH	Indica
61	26622	GIA DHAN	BANGLADESH	Indica
62	26623	GOAR SAIL	BANGLADESH	Indica
63	26624	GOBOL SAIL(BALAM)	BANGLADESH	Indica
64	26625	GOBRI JOSHUA	BANGLADESH	Indica
65	26628	GOHUL SAIL	BANGLADESH	Indica
66	26632	GUJA BALAM	BANGLADESH	Indica
67	26635	HALDI AMON	BANGLADESH	Indica
68	26670	KALI BUNI	BANGLADESH	Indica
69	26688	KHASAR	BANGLADESH	Indica		aro
70	26698	KON KOCHUR	BANGLADESH	Indica
71	26703	KURKI	BANGLADESH	Indica	V
72	26750	NARIKEL PERI	BANGLADESH	Indica
73	26761	PAHARI SAIL	BANGLADESH	Indica
74	26907	GOTTELU	INDIA	Indica
75	27749	KHAO GAW DIAW	THAILAND	Indica	I
76	27750	KHAO MALED LEK(EARLY)	THAILAND	Indica	I
77	27755	KHAO SITAH	THAILAND	Indica	I
78	28035	MALHAR 314-5	PAKISTANISTAN	Indica
79	28180	RATRIA	PAKISTANISTAN	Indica
80	28181	RATRIO	PAKISTANISTAN	Indica		admix
81	28182	RATRIO	PAKISTANISTAN	Indica
82	28238	SATHRA 273	PAKISTANISTAN	Indica
83	28239	SATHRA 278	PAKISTANISTAN	Indica		aus
	Highly zinc deficiency tolerant rice accessions
Serial no	IRGC acc. no	Variety name	Country of origin	Varietal group/subpopulation (based on)
				Morphology	Isozyme	SNPs
1	1021	RUSTY LATE	CHINA	Indica
2	3690	CO 9	INDIA	Indica
3	26	HAJI HAROUN	MALAYSIA	Indica	I
	Highly elongating rice accessions
Serial no	IRGC acc. no	Variety name	Country of origin	Varietal group/subpopulation (based on)
				Morphology	Isozyme	SNPs
1	4708	FUCHOW THOU	CHINA	Indica
2	5810	MALIABHANGAR	BANGLADESH	Indica
3	6493	GOWAI 50-9	BANGLADESH	Indica
4	6495	BADAL 672-2	BANGLADESH	Indica
5	6500	KHAMA 236	BANGLADESH	Indica
6	6501	GOWAI 476	BANGLADESH	Indica
7	6503	BIROIN 539	BANGLADESH	Indica	I
8	6504	KHAMA 49-8	BANGLADESH	Indica
9	6506	LAKI 550	BANGLADESH	Indica
10	6508	LAKI 491	BANGLADESH	Indica	I
11	6512	KALAMON 36	BANGLADESH	Indica
12	6514	LALAMON 129	BANGLADESH	Indica
13	6517	DHOLAMON 658	BANGLADESH	Indica	IV
14	6520	LAKI 115	BANGLADESH	Indica
15	6525	HYBRID 10-1	BANGLADESH	Indica	I
16	6527	KALIMEKRI 77-5	BANGLADESH	Indica
17	6528	LAKI 544	BANGLADESH	Indica
18	6530	GOWAI 38-13	BANGLADESH	Indica
19	6531	LAKI 645	BANGLADESH	Indica
20	6533	MATIAMON 70	BANGLADESH	Indica	IV
21	6534	KALAMON 113	BANGLADESH	Indica		admix
22	6537	LAKI 488	BANGLADESH	Indica
23	6539	FULKARI 715	BANGLADESH	Indica
24	6542	BADAL 106	BANGLADESH	Indica	I
25	6544	DHOLAMON 214	BANGLADESH	Indica
26	6553	LAKI 192	BANGLADESH	Indica
27	6557	LAKI 493	BANGLADESH	Indica
28	6558	LALAMON 245	BANGLADESH	Indica
29	6565	BIRAIN 392	BANGLADESH	Indica
30	6566	BAGUAMON 436	BANGLADESH	Indica	I
31	6568	LAKI 557	BANGLADESH	Indica
32	6575	GOWAI 38-9	BANGLADESH	Indica
33	6578	KHAMA 49-2	BANGLADESH	Indica
34	6579	KALAMON 21-7	BANGLADESH	Indica
35	6582	KHAMA 55-22	BANGLADESH	Indica
36	6596	DHOLAMON 64-3	BANGLADESH	Indica
37	6597	DHOLAMON 39-3	BANGLADESH	Indica
38	6599	KALAMON 243	BANGLADESH	Indica
39	6601	LAKI 540	BANGLADESH	Indica
40	6605	KHAMA 380	BANGLADESH	Indica
41	6609	FULKARI 368	BANGLADESH	Indica
42	6618	KARKATI 87	BANGLADESH	Indica	I	aus-admix
43	6621	LAKI 396	BANGLADESH	Indica
44	11749	HABIGANJ DEEP WATER 1	BANGLADESH	Indica	I
45	11751	HABIGANJ DEEP WATER 8	BANGLADESH	Indica
46	24132	DW6255	INDIA	Indica
47	26289	ASWINA	BANGLADESH	Indica	0	ind
48	26308	BHAWALIA DIGA	BANGLADESH	Indica
49	26310	BHORO DIGA	BANGLADESH	Indica
50	26311	BHORO NEPA	BANGLADESH	Indica
51	26334	DOL KOCHU 2	BANGLADESH	Indica
52	26398	MATIA AMON	BANGLADESH	Indica
53	26425	ALAD KUMAR	BANGLADESH	Indica
54	26492	KHOIAMOTOR	BANGLADESH	Indica
55	26498	LAL AMON	BANGLADESH	Indica
56	26508	MOLLA DIGA	BANGLADESH	Indica
57	26515	NEDPASHA	BANGLADESH	Indica
58	26516	PATH KOLA	BANGLADESH	Indica
59	26517	RAJ BHAWALIA	BANGLADESH	Indica
60	26522	SECHI AMON	BANGLADESH	Indica
61	26527	SHULI 2	BANGLADESH	Indica
62	26529	SUNGAIL	BANGLADESH	Indica
63	26530	SUNGWALA	BANGLADESH	Indica
64	28541	URIDHALKACHU	INDIA	Indica
	Highly submergence tolerant rice accessions
Serial no	IRGC acc. no	Variety name	Country of origin	Varietal group/subpopulation (based on)
				Morphology	Isozyme	SNPs
1	6144	FR13 A	INDIA	Indica		aus
2	10870	SML TEMERIN	SURINAME	Indica
3	11068	ESWARKORRA	INDIA	Indica
4	15185	RATAWEE	SRI LANKA	Indica
5	15251	MADAKALAPU SAMBA	SRI LANKA	Indica
6	15294	JAMIS WEE	SRI LANKA	Indica
7	15314	THAVALU	SRI LANKA	Indica
8	15325	THAVALU	SRI LANKA	Indica
9	15330	KALU GIRES	SRI LANKA	Indica
10	15331	SUDU GIRES	SRI LANKA	Indica
11	15333	MADABARU	SRI LANKA	Indica		ind
12	15337	POKURU SAMBA	SRI LANKA	Indica
13	15379	KAHARAMANA	SRI LANKA	Indica
14	15430	KALUKANDA	SRI LANKA	Indica
15	15433	WELI HANDIRAN	SRI LANKA	Indica
16	15435	KOTTAMALLI	SRI LANKA	Indica
17	15449	KURKARUPPAN	SRI LANKA	Indica		aus
18	15460	PERIYA KARUPPAN	SRI LANKA	Indica
19	15464	VANAN VELLAI	SRI LANKA	Indica
20	15478	NAALUMOLI KARUPPAN	SRI LANKA	Indica
21	18107	LEMO	INDONESIA	Indica	I
22	18397	PADI RAMBAI	INDONESIA	Indica	I
23	19064	TJEMPO RUNI	INDONESIA	Indica
24	20032	PADI AMERIKA	INDONESIA	Indica
25	20281		INDIA	Indica
26	20829		INDIA	Indica
27	21027		INDIA	Indica
28	22051	ARC 12420	INDIA	Javanica
29	22724	ANLONG PHNOM	KAMPUCHEA	Javanica	I
30	26684	KATISAIL	BANGLADESH	Indica
31	26686	KHAKKOL	BANGLADESH	Indica	I
32	26693	KOCHUDHOLA	BANGLADESH	Indica
33	26694	KOHA BINNI	BANGLADESH	Indica
34	26695	KOLOM	BANGLADESH	Indica
35	26702	KUMRI	BANGLADESH	Indica
36	26711	LAL KUMARI	BANGLADESH	Indica
37	26714	LAMBO SAIL	BANGLADESH	Indica	I
38	26715	LAO BHUG	BANGLADESH	Indica
39	26716	LOHA DANG	BANGLADESH	Indica
40	26718	LOLOM	BANGLADESH	Indica	I
41	26719	LOTA SAIL	BANGLADESH	Indica
42	26721	LUHADANG	BANGLADESH	Indica
43	26743	MULAI	BANGLADESH	Indica
44	26745	MUTA GOROL	BANGLADESH	Indica
45	26746	MUTA JOSHUA	BANGLADESH	Indica
46	26747	NAGRA DHAN	BANGLADESH	Indica
47	26748	NAK PASI	BANGLADESH	Indica
48	26751	NAYA RAJ	BANGLADESH	Indica	I
49	26752	NEEL KONTHI	BANGLADESH	Indica
50	26753	NEEL KUMARI	BANGLADESH	Indica
51	26765	PANI SAIL	BANGLADESH	Indica
52	26774	RAGU SAIL	BANGLADESH	Indica
53	26776	RAJA MUN	BANGLADESH	Indica
54	26782	SAFAHAR	BANGLADESH	Indica
55	26791	SHAM ROSH	BANGLADESH	Indica
56	26792	SHAM ROSH 2	BANGLADESH	Indica
57	26794	SHIL KUMOR	BANGLADESH	Indica
58	26795	SHORU JOSHUA	BANGLADESH	Indica	I
59	26797	SINDUR KOWTA	BANGLADESH	Indica
60	26802	SUNGA WALA	BANGLADESH	Indica		aus
61	26804	TANGUL	BANGLADESH	Indica
62	26805	TEKU DEPA	BANGLADESH	Indica
63	26806	TELOT	BANGLADESH	Indica	I
64	26812	UKNIMADHU	BANGLADESH	Indica
65	26814	STG6511071	UNITED STATES	Indica
66	26818	RED RICE	SOLOMON ISLANDS	Indica
67	26830	ADT29	INDIA	Japonica
68	26832	ADT31	INDIA	Indica
69	26850	GUTTI-AKKULLU	INDIA	Indica
70	26852	MADHU	INDIA	Intermediate(hybrid)
71	26853	MR272(MANGALA)	INDIA	Intermediate(hybrid)
72	26854	MR301(PUSHPA)	INDIA	Intermediate(hybrid)
73	26855	PTB39(JYOTHI)	INDIA	Intermediate(hybrid)
74	26856	PTB40(SABARI)	INDIA	Intermediate(hybrid)
75	26860	SLO 3	INDIA	Indica
76	26897	CHOUL	IRAQ	Indica
77	26901	MUTANT 2	INDIA	Intermediate(hybrid)
78	26907	GOTTELU	INDIA	Indica
79	26911	RPA5929	INDIA	Intermediate(hybrid)
80	26913	KALA-RATA 1-24	INDIA	Indica
81	26916	LD125	SRI LANKA	Intermediate(hybrid)
82	26918	BAGSENG	PHILIPPINES	Indica
83	26921	BESEWAR	PHILIPPINES	Indica
84	26936	LANNAB	PHILIPPINES	Indica		trop
85	26947	ARC 614-25 B	INDIA	Indica
86	26948	BENTOBALA	AFRICA	Indica
87	26950	BG69-4	SRI LANKA	Intermediate(hybrid)
88	26955	CHIANUNG SEN 11	TAIWAN	Intermediate(hybrid)	I
89	26956	CHIANUNG SEN YU 6	TAIWAN	Intermediate(hybrid)	I
90	26957	CR1113	COSTA RICA	Indica
91	26959	GOA RUANG 88	THAILAND	Indica	I
92	26961	JAYANTI(IET 1039)	INDIA	Intermediate(hybrid)
93	26962	JUCHITAN A 73	MEXICO	Intermediate(hybrid)
94	27284	PAE NGGOMUMU	INDONESIA	Indica
95	27485	TOJUMA	INDONESIA	Indica	I
96	27512	CUNAIL	BANGLADESH	Indica		aus-1
97	27515	GHUNI BORO	BANGLADESH	Indica
98	27516	JAGLI BORO	BANGLADESH	Indica		aus
99	27517	KALI BORO	BANGLADESH	Indica
100	27521	ASHAMI	BANGLADESH	Indica
101	27558	KASIA PANJA	BANGLADESH	Indica
102	27561	KOLA DAMA	BANGLADESH	Indica
103	27562	LAKSMI BILASH	BANGLADESH	Indica
104	27590	RAYADA	BANGLADESH	Indica		aus
105	27658	JA LU PAH	THAILAND	Indica	VI
106	28616	URARKARUPPAN	SRI LANKA	Indica
107	29271	BORO 10-3	BANGLADESH	Indica
108	29847	KONG YOUG 360	THAILAND	Indica	I
109	29858	MONG CHIEM	VIETNAM	Indica
110	29864	NANG SAI	KAMPUCHEA	Indica	I
111	29873	NEP VAN	VIETNAM	Indica	I
112	29878	PHEAR CHAM	KAMPUCHEA	Indica	I
113	29888	SAI BOAVAI 256	KAMPUCHEA	Indica	I
114	29930		LAOS	Indica
115	29934		LAOS	Indica
116	29936		LAOS	Indica
117	29972	Ket tao	LAOS	Indica
118	32196	NANG TRI	VIETNAM	Indica
119	36251	HEEN SULAI	SRI LANKA	Indica
120	36253	HINDIKWEE	SRI LANKA	Indica
121	36265	KALU DEWARIDDERI	SRI LANKA	Indica
122	36437	HEENKARAYAL	SRI LANKA	Indica
123	36440	HEEN SULAI	SRI LANKA	Indica
124	36522	KSR241-1	THAILAND	Intermediate(hybrid)	I
125	36526	WP65	THAILAND	Intermediate(hybrid)	I
126	36527	WP252	THAILAND	Intermediate(hybrid)	I
127	36968	AKUNDO	BANGLADESH	Indica
128	36969	AKUNDOSAIL	BANGLADESH	Indica
129	36991	BAJAL	BANGLADESH	Indica
130	37022	BOLEMARPOTA	BANGLADESH	Indica
131	56585	YANGOLALE(YAGOLALE)	SENEGAL	Indica
132	56592	MAFALY(MAFALA)	SENEGAL	Indica
133	56628	CHINOIS 6(CHINOIS BA 4)	SENEGAL	Indica
134	56717	KALULU	ZAMBIA	Indica
135	56738	CHINOIS	GUINEA-BISSAU	Indica
136	56755	ALIUDE-NHAI	GUINEA-BISSAU	Indica
137	57691	LAVILI	GUINEA	Intermediate(hybrid)
138	58421	VASISTA	INDIA	Intermediate(hybrid)
139	58808	KHAIYAN	BANGLADESH	Indica
140	58824	NULI	BANGLADESH	Indica		ind2
141	58855	ANDI	NEPAL	Indica
142	58885	BASMATI PAHADE	NEPAL	Indica
143	58897	BANSPHOOL	NEPAL	Indica
144	58902	BARDANA	NEPAL	Indica
145	58908	BHADAIYA THELAIYA	NEPAL	Indica
146	58911	BARCHHA BAHADUR	NEPAL	Indica
147	58933	CHIEWRE	NEPAL	Indica
148	58936	CHINA(EARLY)	NEPAL	Indica
149	58957	DHUSUNI	NEPAL	Intermediate(hybrid)
150	58975	GADAR UZARKA	NEPAL	Indica
151	58978	GAJ GAUR	NEPAL	Indica
152	58981	GAJPATI	NEPAL	Indica		ind
153	58990	GHAMRI	NEPAL	Indica
154	58991	GHIEW KUMARI	NEPAL	Indica
155	58992	GHIEW KUAR	NEPAL	Indica
156	59017	JAGAR	NEPAL	Indica
157	59020	JAMRA	NEPAL	Indica
158	59029	JHALI(EARLY)	NEPAL	Indica
159	59048	KALAM KATHI	NEPAL	Indica
160	59067	KARMA SETO	NEPAL	Indica
161	59083	KATUWA KUMALE	NEPAL	Indica
162	59084	KHARELI	NEPAL	Indica
163	59087	KHOACHHA PATI	NEPAL	Indica
164	59099	KUSUM KATIKI	NEPAL	Indica		ind2
165	59128	MASARI	NEPAL	Indica
166	59132	MASINU AROMA	NEPAL	Intermediate(hybrid)
167	59144	MURLA	NEPAL	Indica
168	59146	MURLIA	NEPAL	Indica
169	59148	MUTURI	NEPAL	Indica
170	59149	MUTURI(EARLY)	NEPAL	Indica
171	59159	NASWA MASINU	NEPAL	Indica
172	59177	PHARMA	NEPAL	Indica
173	59204	RATO AHU	NEPAL	Indica
174	59209	SAHMANA	NEPAL	Indica
175	59211	SAJANI GHAIYA	NEPAL	Indica
176	59222	SATARIA	NEPAL	Indica
177	59223	SATARA(DHUMKHERA)	NEPAL	Indica
178	59226	SATLARI	NEPAL	Indica
179	59239	SITA MATA	NEPAL	Indica
180	59241	SOTAWA(EARLY)	NEPAL	Indica
181	59243	TANKI	NEPAL	Indica
182	59244	TARA	NEPAL	Intermediate(hybrid)
183	59249	THANDRE	NEPAL	Indica
184	60909	CHHOTI DHAN	INDIA	Indica
185	60912	CHIRAIGADI	INDIA	Indica
186	60921	DALIYA	INDIA	Intermediate(hybrid)
187	60935	DULAL	INDIA	Indica
188	61060	SUKULMUDI	INDIA	Indica
189	61095	DHUSARI	INDIA	Indica
190	61146	SONTH	INDIA	Indica
191	61162	ANOKHI	INDIA	Indica
192	61165	GAUDHO	INDIA	Indica
193	61490	UPRH16	INDIA	Indica
194	61491	UPRH17	INDIA	Indica
195	61494	UPRH21	INDIA	Intermediate(hybrid)
196	61495	UPRH22	INDIA	Indica
197	61498	UPRH25	INDIA	Indica
198	61513	UPRH43	INDIA	Indica
199	61515	UPRH46	INDIA	Indica
200	61516	UPRH47	INDIA	Indica
201	61517	UPRH48	INDIA	Indica
202	61520	UPRH52	INDIA	Indica
203	61524	UPRH56	INDIA	Indica
204	61525	UPRH58	INDIA	Indica		aus
205	61527	UPRH60	INDIA	Indica
206	61532	UPRH66	INDIA	Indica
207	61534	UPRH68	INDIA	Indica
208	61535	UPRH69	INDIA	Indica
209	61538	UPRH72	INDIA	Indica
210	61545	UPRH79	INDIA	Indica
211	61559	UPRH100	INDIA	Indica
212	61562	UPRH103	INDIA	Indica
213	61564	UPRH105	INDIA	Indica
214	61573	UPRH116	INDIA	Indica
215	61574	UPRH117	INDIA	Indica
216	61575	UPRH118	INDIA	Indica
217	61576	UPRH119	INDIA	Indica
218	61578	UPRH121	INDIA	Indica
219	61579	UPRH122	INDIA	Indica
220	61580	UPRH123	INDIA	Indica
221	61581	UPRH129	INDIA	Indica
222	61583	UPRH131	INDIA	Indica
223	61602	UPRH152	INDIA	Indica
224	61609	UPRH160	INDIA	Indica
225	61616	UPRH167	INDIA	Indica
226	61620	UPRH173	INDIA	Indica
227	61623	UPRH176	INDIA	Indica
228	61624	UPRH177	INDIA	Intermediate(hybrid)
229	61625	UPRH178	INDIA	Intermediate(hybrid)
230	61629	UPRH182	INDIA	Indica
231	61635	UPRH190	INDIA	Indica
232	61636	UPRH192	INDIA	Indica
233	61641	UPRH197	INDIA	Indica		aus
234	61646	UPRH202	INDIA	Indica
235	61647	UPRH203	INDIA	Indica
236	61652	UPRH208	INDIA	Indica
237	61653	UPRH209	INDIA
238	61654	UPRH210	INDIA	Indica
239	61663	UPRH227	INDIA	Intermediate(hybrid)
240	61664	UPRH229	INDIA	Indica
241	61665	UPRH230	INDIA	Indica
242	61675	UPRH245	INDIA	Intermediate(hybrid)
243	61678	UPRH248	INDIA	Indica
244	61682	UPRH253	INDIA	Indica
245	61683	UPRH254	INDIA	Indica
246	61684	UPRH255	INDIA	Indica
247	61709	UPRH297	INDIA	Indica
248	61715	UPRH313	INDIA
249	61721	UPRH322	INDIA	Indica
250	61734	UPRH350	INDIA	Indica
251	61739	UPRH359	INDIA	Indica
252	62224	NCS285	INDIA	Indica
253	62227	NCS289	INDIA	Indica
254	62243	NCS323	INDIA	Indica
255	62244	NCS324	INDIA	Intermediate(hybrid)
256	62245	NCS325	INDIA	Indica
257	62251	NCS342	INDIA	Indica
258	62257	NCS349	INDIA	Indica		indx
259	62327	NCS521	INDIA	Intermediate(hybrid)
260	62377	NCS603 B	INDIA	Indica		ind1B
261	62393	NCS626	INDIA	Indica
262	62459	NCS736	INDIA	Indica
263	62471	NCS754	INDIA	Intermediate(hybrid)
264	62477	NCS765	INDIA	Indica
265	62501	NCS808	INDIA	Indica
266	62598	NCS952	INDIA	Indica
267	63114	SUGADAS	INDIA	Indica
268	64016	BASANA MUNDI	INDIA	Indica
269	64318	GAW DAW	THAILAND	Indica	I
270	64681	SUREKHA	INDIA	Intermediate(hybrid)
271	64827	NC492	INDIA	Indica
272	64838	NDR117	INDIA	Indica
273	64839	NDR118	INDIA	Indica
274	65781		THAILAND	Indica	I
275	66281	NAUDH	INDIA	Indica
276	66293	TM8089	INDIA	Intermediate(hybrid)
277	66337	NC505	INDIA	Indica
278	66339	BALA LATE MUTANT	INDIA	Indica
279	67482	CHINA 4	INDIA	Indica
280	67499	HANS KANAK	INDIA	Indica
281	71039	BER SIB PAED	THAILAND	Indica	I
282	71050	BEU NER MU	THAILAND	Indica	VI
283	71559	LOMPUG	MALAYSIA	Javanica	VI	japx
284	71973	CHANG KE 32(CHANG LI)	CHINA	Indica
285	71982		CHINA	Intermediate(hybrid)
286	72082	GUI KE 204	CHINA	Intermediate(hybrid)
287	72265	QING GUI AI 4	CHINA	Intermediate(hybrid)
288	72266	QING GUI AI 5	CHINA	Intermediate(hybrid)
289	72270	QING SI AI 2	CHINA	Intermediate(hybrid)
290	72346	XIAO BAO(CHI)	CHINA	Intermediate(hybrid)
291	72645	D 242	CHINA	Intermediate(hybrid)
292	72646	D 243	CHINA	Intermediate(hybrid)
293	72647	D 244	CHINA	Intermediate(hybrid)
294	72648	D 245	CHINA	Intermediate(hybrid)
295	72743	KUN ER XI XUAN	CHINA	Japonica
296	72762	LIU XI ZAO	CHINA	Indica
297	72785	MI 24	CHINA	Intermediate(hybrid)
298	72791	MU ZI BAI	CHINA	Indica
299	72792	NAN 29	CHINA	Intermediate(hybrid)		temp
300	72830	SHUANG AI 287	CHINA	Indica
301	72907	ZHEN GUI	CHINA	Indica
302	72915	FARO 27	NIGERIA	Intermediate(hybrid)
303	72916	ORO	CHILE	Japonica
304	72926	TAINUNG 70	TAIWAN	Indica	VI
305	72939	RP633-76-1	INDIA	Indica
306	72952	IR 2035-117-3	PHILIPPINES	Intermediate(hybrid)
307	72953	IR 4791-89	PHILIPPINES	Intermediate(hybrid)
308	72966	BKNFR76106-16-0-1-0	THAILAND	Indica	I
309	72981	IR 21567-9-2-2-2-1	PHILIPPINES	Indica
310	72983	IR 14753-49-2	PHILIPPINES	Indica
311	72987	IR 8192-200-3-3-1-1	PHILIPPINES	Intermediate(hybrid)
312	73034	HATAKINUMOCHI	ETHIOPIA	Indica		admixed-japonica
313	73072	2067	TAIWAN	Indica	VI
314	73115	PATOO BRINJ	PAKISTANISTAN	Intermediate(hybrid)
315	73141	TAICHUNG GLUTINOUS 70	TAIWAN	Japonica	VI
316	73151	C 731135	TAIWAN	Japonica	I
317	73152	C 732038	TAIWAN	Japonica	VI
318	73153	C 732041	TAIWAN	Japonica	VI
319	73193	DAI LY	VIETNAM	Indica	I
320	73209	KOAPUNG	VIETNAM	Indica	I
321	73585	SPT3	THAILAND	Indica	I
322	73597	SANG KHLA	THAILAND	Indica	I
323	73598	SANTIBAHN	THAILAND	Indica
324	73625	WAHNG	THAILAND	Indica	I
325	73634	BANG GIAN	THAILAND	Indica	I
326	73635	BEU PA DOO	THAILAND	Indica
327	73842	SIRAMBE PUTIH	INDONESIA	Indica
328	73843	SIRANDAH BOGOR	INDONESIA	Indica
329	73889	AI JIAO HONG	CHINA	Indica
330	73896	BAI DU LUO	CHINA	Indica
331	73901	BAI MI DAO	CHINA	Indica
332	73905	BAI MI XI HE	CHINA	Indica
333	73909	BAI XU NUO	CHINA	Indica
334	73921	CHANG LI XIAN	CHINA	Indica
335	73923	CHANG WEI ZHAN	CHINA	Indica
336	73924	CHANG XU HONG MI	CHINA	Indica
337	73933	CHI HONG MI	CHINA	Indica
338	73934	CHI HU BAI	CHINA	Indica
339	73937	CHONG ER GAO JIAO ZI	CHINA	Indica
340	73941	DA GU MA	CHINA	Indica
341	73964	ER JI SHUI	CHINA	Indica
342	73970	GAI MIAN XIAN	CHINA	Indica
343	73981	GAO SHAN HONG	CHINA	Indica
344	73986	GEN HUA BAI	CHINA	Indica
345	74012	HAO MU XI	CHINA	Indica
346	74015	HE NAN ZAO GU	CHINA	Indica
347	74021	HONG DOU HE	CHINA	Indica
348	74030	HONG MAO SU	CHINA	Indica
349	74146	QI SI HONG	CHINA	Indica
350	74277	ZAO NUO GU	CHINA	Indica
351	74289	ZHU BIAN WAN	CHINA	Indica
352	74830	DAW GAWN	THAILAND	Javanica
353	74847	DAWK SAWN	THAILAND	Indica
354	74883	GI TAH	THAILAND	Indica		indx
355	74976	KHAO' LEH	THAILAND	Indica	I
356	75007	LAO	THAILAND	Indica	I
357	75040	MAE SAWD	THAILAND	Indica	I
358	75041	MAE SAWD	THAILAND	Indica	I
359	75124	PAN PASOM	THAILAND	Indica	I
360	75125	PI LAM POON	THAILAND	Indica	I
361	75146	SAEN LOM GAHN	THAILAND	Indica	I
362	75179	TIP KHAO	THAILAND	Indica	I
363	75187	WAI	THAILAND	Indica	I
364	75191	YAH TOW	THAILAND	Indica	I	ind3
365	75192	YUANG KHANUN	THAILAND	Indica	I
366	75249	ZHAI YE QING	CHINA	Indica
367	76280	JUCARITO 104	CUBA	Intermediate(hybrid)
368	76921	BEU GAW	THAILAND	Indica	I
369	76927	DAWK PUDLUANG	THAILAND		I
370	77078	KHAO LUANG	THAILAND		I
371	77080	KHAO MUEY	THAILAND		I
	Drought tolerant rice accessions
Serial no	IRGC acc. no	Variety name	Country of origin	Varietal group/subpopulation (based on)
				Morphology	Isozyme	SNPs
1	3681	9524	INDIA	Indica		Aus
2	6264	N 22	INDIA	Indica	II	Aus
3	6267	ASD1	INDIA	Indica	I	Ind
4	6422	DA8	BANGLADESH	Indica	II	Aus
5	6590	BAGUAMON 14	BANGLADESH	Indica	I	Ind1
6	7722	MADAEL	SRI LANKA	Indica		Ind
7	8188	PACHEHAI PERUMAL	INDIA	Indica		Ind
8	8231	GIE 57	VIETNAM	Indica	I	Ind
9	8517	DZ193	BANGLADESH	Indica		Aus
10	8963	HEENATI	SRI LANKA	Indica		Ind
11	9176	JC92	INDIA	Indica	I	Ind2
12	9179	JC117	INDIA	Indica		Ind
13	9790	BPI 76 NON-SENSITIVE(GREEN)	PHILIPPINES	Indica	I	Ind1
14	12683	ARC 10955	INDIA	Indica		Aus
15	13746	TAOTHABI	INDIA	Indica	III	drop
16	16872	LUA TAU DUC	VIETNAM	Indica	I	Ind1
17	19379	N 22	INDIA	Indica	II	Aus
18	20499	ARC 7099	INDIA	Indica		Aus
19	25839	BENAFUL	BANGLADESH	Indica		Aus
20	25852	DUMAI	BANGLADESH		II	Aus
21	25874	JHUM SONALICHIKON	BANGLADESH	Indica		Ind
22	25924	SULTANJATA	BANGLADESH	Indica	I	Aus
23	28934	AUS 71	BANGLADESH	Indica		Aus
24	29009	AUS 177	BANGLADESH	Indica		Ind
25	31611	NOROI	BANGLADESH	Indica		Aus
26	32561	DULAR	INDIA	Indica	II	Aro
27	32565	KATAKTARA DA 2	BANGLADESH	Indica		admx
28	34682	BOTESHAWAR	BANGLADESH	Japonica		Aus
29	34699	KALIA	BANGLADESH	Indica		Aus
30	34737	BAWOI	BANGLADESH	Indica		Aus
31	34983	KELE BARDHAN	INDIA	Indica		Aus
32	35192	URI	INDIA	Indica	I	Ind
33	41019	ARC 12186	INDIA	Indica		Ind1
34	43915	LALSAITA	BANGLADESH	Indica		Aus
35	45624	DA1	INDIA	Indica	I	Ind2
36	47383	KOTTEYARAN	LKA	Indica		Ind
37	49746	KALU A. 30	LKA	Indica		Aus
38	49790	KEERIPALA CHILL PADDY	INDIA	Indica		Ind
39	51099	L 201	USA	Indica		Jap
40	51231	CO 39	INDIA	Indica	I	Ind
41	51694	ARC 14486	INDIA			Ind1
42	52339	LARHA MUGAD	INDIA	Indica		Ind
43	52441	HEGRA	INDIA	Indica		Aus
44	52763	SOKANA	INDIA	Indica		Ind
45	58278	GHATI KAMMA NANGARHAR	AFGANISTAN	Indica	II	Aus
46	61467	SAO	LIBERIA	Indica		Ind4
47	61953	GOPAL	NEPAL	Indica		Ind
48	63113	PERUNEL	INDIA	Indica		Ind
49	64774	DHARIA BOALIA	BANGLADESH	Indica		Aus
50	64778	HOLOI BASH(SOLOI BASH)	BANGLADESH	Indica		Aus
51	64781	KAT GIMI	BANGLADESH	Indica	II	Aus
52	64789	MOSHUR	BANGLADESH	Indica		Aus
53	64796	SHADA SHAITA	BANGLADESH			Aus
54	66792	GUL MURALI	BANGLADESH	Indica		Aus
55	66807	KELEE	BANGLADESH	Indica		Aus
56	66819	MUNSHI MURALI	BANGLADESH	Indica		Aus
57	66831	JABOR SAIL	BANGLADESH	Indica		Aus
58	67034	AI LAN KE 1110	CHINA	Intermediate(hybrid)		Ind4
59	67429	BINUHANGIN	PHILIPPINES		I	drop
60	67431	DINOLORES	PHILIPPINES	Indica	VI	Trop
61	67698	BENGAL	INDIA	Indica		Ind
62	71528	INDUROK	MALAYSIA	Indica	I	Trop
63	72479	MUDGO	INDIA	Indica		Ind
64	73124	TAK	PAKISTAN	Indica		Aus
65	78253	KHAO SAMUD	THAILAND	Indica		Ind
66	117398	VANDANA	INDIA		II	Ind
